# Supplementary material for: Identification of Antioxidative Hydrolyzable Tannins in Water Chestnut
Source: Molecules. 2023 Sep 11;28(18):6563. doi: 10.3390/molecules28186563 (PMC10534751; doi:10.3390/molecules28186563)
Supplement: Supplementary file 1 [file molecules-28-06563-s001.zip]

Archive with 1 entries (1 files):
- molecules-2578269-supplementary.pdf
